# Supplementary material for: Myometrial Transcriptional Signatures of Human Parturition
Source: Front Genet. 2019 Apr 1;10:185. doi: 10.3389/fgene.2019.00185 (PMC6452569; doi:10.3389/fgene.2019.00185)
Supplement: TABLE S1 — Hundred and twenty six high-confidence gene set. Gene name, median log2(fold change), and median adjusted p-value for all 126 genes found to be significantly differentially expressed in the sample group comparisons W-IL vs. W-NL, D-IL vs. D-NL, L-ILEa vs. L-NL, and L-ILEs vs. L-NL. [file Table_1.XLS]

## Sheet: MedPvalFC_MyoTissueStudies_log2
Gene	median(log2(FC))	median(AdjPval)
CSF3	6.06996	0.00866716
IL8	5.71765	0.00209877
SELE	4.53256	0.00398347
SLC16A10	4.18971	0.00416184
LIF	4.09664	0.00238376
OSM	3.52356	0.0032618
C19orf59	3.45573	0.00287448
IL1B	3.39599	0.00238376
FPR2	3.3857	0.00238376
PROK2	3.28293	0.00238376
SDS	3.21989	0.00448044
AQP9	3.11008	0.00171047
IL6	3.09081	0.00238376
CCL11	3.07898	0.00238376
LRG1	2.95882	0.00238376
CXCL6	2.84988	0.00469247
CLEC5A	2.81975	0.00238376
CXCL2	2.80759	0.00238376
TREM1	2.67658	0.00238376
CXCR1	2.64621	0.00238376
PTGS2	2.61283	0.00209877
IL1RN	2.6014	0.00238376
FFAR2	2.589	0.00238376
NAMPT	2.5756	0.00202406
MT2A	2.56653	0.00181376
CCL2	2.55362	0.00238376
S100A8	2.43954	0.00189611
GK	2.43881	0.00238376
TNFAIP6	2.41967	0.00238376
S100A12	2.31903	0.00474956
FPR1	2.30624	0.00238376
FOSL1	2.26029	0.00238376
CXCR2	2.19877	0.00238376
LILRA5	2.14944	0.00142463
ANGPTL4	2.08278	0.00237506
IL7R	2.05551	0.00238376
STEAP1	2.03277	0.00238376
S100A9	2.01666	0.00153496
GREM1	1.99595	0.00193517
MT1X	1.98029	0.00217079
SOCS3	1.9309	0.00238376
SERPINA1	1.92345	0.00238376
RGS16	1.92145	0.00238376
NFE2	1.89986	0.00356575
CSF3R	1.88573	0.00238376
ADAM8	1.87287	0.00238376
ITGAX	1.8564	0.00238376
KRT34	1.81075	0.00238376
PLAUR	1.78768	0.00238376
HK2	1.75073	0.0022074
PTGES	1.73967	0.00353445
HBEGF	1.71304	0.00238376
LMCD1	1.70608	0.00238376
SPHK1	1.69575	0.00238376
SELL	1.66456	0.00238376
SLC7A5	1.63607	0.00207416
SOD2	1.61545	0.00238376
FCN1	1.56025	0.00238376
FGR	1.54017	0.00238376
LEFTY2	1.5315	0.00238376
MMP25	1.52713	0.00672576
PNP	1.52442	0.00238376
IER3	1.52374	0.00238376
SLA	1.45921	0.00238376
ADM	1.45817	0.00238376
CSRNP1	1.44904	0.00151092
ANPEP	1.42457	0.00238376
MYO1G	1.41098	0.00319133
TNFAIP3	1.398	0.00238376
RARRES1	1.36736	0.00238376
ADAMTS9	1.33935	0.00238376
DIO3	1.33431	0.00209877
FCGR3B	1.32533	0.00319133
PFKFB3	1.31882	0.00226039
SIPA1L2	1.31477	0.00238376
TMEM2	1.31155	0.00238376
MXD1	1.30231	0.00231166
MAFF	1.29804	0.00217079
PIM1	1.27481	0.00236079
RDH10	1.27094	0.00238376
SLC39A14	1.26056	0.00238376
UPP1	1.25457	0.00238376
ZC3H12A	1.23521	0.00238376
TRIB1	1.2211	0.00192629
CCRN4L	1.21444	0.0070293
RUNX1	1.21406	0.00238376
LMNB1	1.18916	0.00605514
LILRB3	1.18798	0.00465907
UGCG	1.15617	0.0030024
DIO2	1.1515	0.00238376
SERPINE2	1.13423	0.00841532
BCL3	1.12257	0.00238376
GADD45A	1.09781	0.00207367
GFPT2	1.09136	0.00238376
BMP2	1.08991	0.013079
ALPL	1.07259	0.00521516
GCA	1.0679	0.0050207
NNMT	1.05658	0.00209877
SBNO2	1.01676	0.00238376
HIF1A	1.0161	0.00238376
CEBPD	1.01189	0.00238376
ELL2	1.00265	0.00142463
ITPRIP	1.002	0.00209877
LDLR	0.999709	0.00238376
MAP3K8	0.993665	0.00238376
NFKBIA	0.989885	0.00469591
DUSP5	0.970045	0.00217079
UAP1	0.969502	0.00238376
MYC	0.9573	0.00238376
SERPINB8	0.927669	0.00353445
RNF149	0.918522	0.00238376
LCP1	0.913972	0.00319133
IL4R	0.904563	0.00237496
PTPRE	0.903658	0.00238376
MNDA	0.899079	0.00474956
CEBPB	0.86979	0.00369132
CD55	0.842211	0.00576087
MTHFD2	0.839168	0.00142178
NCOA7	0.826025	0.00266037
NFKB2	0.825443	0.00572779
CHSY1	0.820915	0.00217079
ETS2	0.791655	0.00535869
SORL1	0.718524	0.0128543
GTPBP4	0.621002	0.00880532
PPP1R3C	-0.907924	0.0115121
PPP2R2C	-0.955225	0.00319133
