# Supplementary material for: Myometrial Transcriptional Signatures of Human Parturition
Source: Front Genet. 2019 Apr 1;10:185. doi: 10.3389/fgene.2019.00185 (PMC6452569; doi:10.3389/fgene.2019.00185)
Supplement: TABLE S2 — Unique genes recruited in Warwick EN models. List of genes included in at least one of the 100 Warwick EN models in 3-fold cross-validation. Column 1 provides the gene name, column 2 the percentage of model for which the gene was recruited (95 = 95 of 100 models), and column 3 the average coefficient of the gene for models in which it was recruited. [file Table_2.XLS]

## Sheet: AvgTopModelGenes100EN_Warwick
Gene	Model Occurrence %	Mean Model Coeffictient
MFAP2	100	0.0554567
PTGER3	100	-0.0553125
SLC43A3	100	0.0429762
KLF12	100	-0.0330533
ALDH1A2	100	-0.0385365
MLKL	100	0.0484943
SPHK1	100	0.0680767
SOCS3	100	0.0545276
C19orf48	100	0.0476989
PCYOX1	100	-0.0642235
SEC23B	100	0.0289852
HM13	100	0.0439755
MITF	100	-0.0504482
ATP1B3	100	0.0305745
SUMF1	100	-0.0393769
PCDH18	100	-0.0608748
ENPP1	100	-0.0463718
SASH1	100	-0.0292055
CAV2	100	-0.0355349
OSGIN2	100	-0.0609247
RAI2	100	-0.0308308
ARHGEF6	100	-0.0326633
RCC2	99	0.0285762
MARCH8	99	-0.0259811
CAB39L	99	-0.0215242
FUS	99	0.049452
STXBP4	99	-0.031383
LAMA1	99	0.0370368
EPB41L1	99	-0.0221604
IQCB1	99	0.050785
H2AFY	99	0.0257079
SMAGP	98	0.0354926
PXMP4	98	-0.018152
CAV1	98	-0.0146567
WDPCP	97	-0.0296347
C16orf59	95	0.0354348
DGCR5	95	0.0272279
LINGO2	95	-0.0147885
CRYZ	94	-0.0158304
SYT6	94	-0.0172177
CLK2	87	0.0318055
RELT	87	0.0175228
SH3D19	87	-0.01474
CDK6	87	-0.0187744
CLSTN3	83	0.0171873
PLK3	76	0.0171277
FDPS	76	0.0283295
EMX2	76	-0.0101017
PITPNC1	76	0.0203255
HN1	76	0.0114734
DNAJB11	76	0.0121645
MYL3	76	-0.0279383
CYP2U1	76	-0.00771368
FBXO8	76	-0.0311137
LEPRE1	73	0.0259947
CHST6	73	0.0182694
CD109	73	-0.0135005
ATP8A1	71	-0.0159127
TSPAN5	71	-0.00977087
EPM2A	71	-0.0138649
FKBP11	70	0.0155466
GLYCTK	70	0.0183369
PALMD	69	-0.00958543
ALX3	69	-0.012381
FAM189A2	69	-0.0123735
PTPRO	68	-0.0162972
UTP11L	65	0.0203722
MEAF6	65	-0.0115519
RABGGTB	62	0.017061
TMEM200B	62	-0.017427
BEND7	62	-0.0220206
TMOD2	62	-0.00978272
ZIK1	62	-0.0186218
HNRNPL	62	0.0132852
H1F0	62	-0.0109369
MAP3K4	62	0.01411
SDC1	59	0.0171581
XBP1	59	0.0196437
MOGS	58	0.0172228
PRSS23	52	-0.0125941
HDAC3	52	0.0141204
TBL2	52	0.00938289
SCARF1	48	0.0226306
CNN2	48	0.0124775
SNN	46	-0.0104882
PTPN2	42	0.0171238
SLC24A6	36	0.0206345
KDM2B	36	0.0162218
SGPP2	36	-0.0148813
CERS6-AS1	36	-0.0166147
GGCT	36	0.0118389
MTERFD2	35	0.0194109
SGK1	35	0.0180658
KANK1	35	-0.0112856
NLRP6	33	0.0120689
POM121L9P	33	0.0113082
SEC61A1	33	0.00717812
ASTN2	33	-0.0103394
NONO	33	0.00980033
ZFAS1	32	0.00822422
AMPD2	28	0.0091122
HERPUD1	28	0.00522923
CSMD2	27	0.0140172
DUSP6	27	0.00983559
RNF14	27	-0.00929602
DCLRE1A	26	-0.014059
EBPL	26	0.00663563
PDE8A	26	0.00993137
HSD17B13	26	-0.00851323
HNRNPH1	26	0.0122532
LGR4	24	-0.00440098
ZC3H6	24	-0.00919652
LOC254128	24	-0.00667154
NOL12	24	0.00831777
MYLK-AS1	24	-0.00926272
MSC	24	0.0122669
RIBC1	24	-0.0027204
DCK	23	-0.00469169
OLFML2A	23	-0.0095786
KIAA1462	22	-0.00265668
IFITM3	22	0.00325158
LOH12CR2	22	-0.00296426
NXPH3	22	-0.00331606
SRBD1	22	-0.00711658
AJUBA	18	-0.00155685
ZDHHC3	18	-0.00269291
MARCKSL1	13	0.00215593
SYTL2	13	0.00164215
MMP19	13	0.00350975
CCR7	13	0.00469174
LINC00152	13	0.00312735
PABPC1L	13	0.00244146
BCAS1	13	0.00261731
ABLIM3	13	-0.00197416
FPGS	13	0.00464054
LILRB1	11	0.000432662
C1QTNF7	10	-0.00263251
GUCY1A2	7	-0.00142709
GPR68	7	0.000998028
DHRS13	7	0.000432662
DTNA	7	-0.00115568
RPSAP58	7	0.00115748
GNL3	7	0.00135616
WDR46	7	0.00167088
C1orf21	1	-0.000258785
FZD4	1	-0.000530091
ENC1	1	0.000980655
