# Supplementary material for: Myometrial Transcriptional Signatures of Human Parturition
Source: Front Genet. 2019 Apr 1;10:185. doi: 10.3389/fgene.2019.00185 (PMC6452569; doi:10.3389/fgene.2019.00185)
Supplement: TABLE S3 — Unique genes recruited to distinguish the London NL samples in LASSO models. List of genes included in at least one of the 100 London LASSO models in 5-fold cross-validation, specifically for the NL class. [file Table_3.XLS]

## Sheet: AvgTopModelGenes100Lasso_L-NL
Gene	Model Occurrence %	Mean Model Coefficient
PER3	100	0.557187
MAGOH2	65	0.161454
LOC100505933	57	0.162892
CEBPA	36	0.161224
TEF	27	0.0865373
FAM115C	10	-0.212904
C3orf49	7	0.051332
