# Supplementary material for: Myometrial Transcriptional Signatures of Human Parturition
Source: Front Genet. 2019 Apr 1;10:185. doi: 10.3389/fgene.2019.00185 (PMC6452569; doi:10.3389/fgene.2019.00185)
Supplement: TABLE S4 — Unique genes recruited to distinguish the London ILEa samples in LASSO models. List of genes included in at least one of the 100 London LASSO models in 5-fold cross-validation, specifically for the ILEa class. [file Table_4.XLS]

## Sheet: AvgTopModelGenes100Lasso_L-ILEa
Gene	Model Occurrence %	Mean Model Coefficient
C1orf229	87	-0.342341
VEPH1	45	0.0855498
GEMIN7	36	0.146401
KLK13	36	0.27511
FLJ30403	34	0.12393
ABT1	27	0.151233
NFYC	23	0.166125
GRPR	22	0.054612
APLN	22	0.0498047
CCDC144B	18	0.107652
DDX11L2	16	0.22352
NDST3	9	0.186527
