# Supplementary material for: Myometrial Transcriptional Signatures of Human Parturition
Source: Front Genet. 2019 Apr 1;10:185. doi: 10.3389/fgene.2019.00185 (PMC6452569; doi:10.3389/fgene.2019.00185)
Supplement: TABLE S5 — Unique genes recruited to distinguish the London ILEs samples in LASSO models. List of genes included in at least one of the 100 London LASSO models in 5-fold cross-validation, specifically for the ILEs class. [file Table_5.XLS]

## Sheet: AvgTopModelGenes100Lasso_L-ILEs
uniq_genes	Model Occurrence %	Mean Model Coefficient
IFT43	69	0.423166
CHRNB2	47	0.0601786
MAP2K1	46	0.292579
GOT2	27	0.0602388
SPAG17	24	0.0224648
SLC22A16	18	0.112329
ANKRD11	15	-0.144055
FGF17	11	0.122967
PGAM2	9	-0.0948439
DDX59	5	0.0424495
BOK-AS1	5	0.0161706
CYB561D1	2	-0.00142555
