# Supplementary material for: Myometrial Transcriptional Signatures of Human Parturition
Source: Front Genet. 2019 Apr 1;10:185. doi: 10.3389/fgene.2019.00185 (PMC6452569; doi:10.3389/fgene.2019.00185)
Supplement: TABLE S6 — Unique genes recruited in Detroit EN models. List of genes included in at least one of the 100 Detroit EN models in 5-fold cross-validation. [file Table_6.XLS]

## Sheet: AvgTopModelGenes100EN_Detroit
Gene	Model Occurrence %	Mean Model Coefficient
ADORA2B	100	0.259105
AEBP1	100	0.108041
AMPH	100	0.255524
C21orf70	100	0.591998
C5orf25	100	-0.207703
C6	100	-0.13652
C6orf222	100	0.764591
CASC1	100	-0.214659
CYP4B1	100	-0.293634
DBP	100	-0.402048
FKBP5	100	-0.17091
GREM1	100	0.297265
HIST1H3D	100	0.461822
HOXA11	100	-0.0517295
HTR3D	100	0.671148
IGFBP6	100	-0.232633
KLHDC9	100	-0.0616583
KRT17	100	0.0467144
LOC338799	100	-0.165487
LOC440934	100	-0.017974
CDC14C	100	-0.977626
MS4A4A	100	-0.368966
NUP98	100	0.454218
SHMT2	100	0.0625584
SNORD15B	100	0.456791
SSFA2	100	-0.364227
STRBP	100	-0.469906
TCTA	100	-0.127258
TLR7	100	-0.0966511
ZFHX3	100	-0.179744
ZNF189	100	-0.174884
ZNF235	100	-1.49059
ANK3	99	0.92443
DPM2	99	0.0871829
PLEK2	99	0.402979
PTGER4	99	0.0585849
SPRED3	99	0.501293
SUFU	99	-0.444982
C16orf86	98	-0.0629424
CHCHD4	98	0.0463235
TPPP	98	-0.0240655
DRG1	96	0.273204
MITF	96	-0.037733
RPL13P5	94	0.34775
C17orf97	94	-0.0896965
ZNF681	92	-0.389681
FAM164C	89	-0.0642013
C9orf93	89	-0.0449785
KLK7	89	0.108433
SLITRK4	89	-0.0130461
ZBTB26	89	-0.206231
GPR126	85	-0.0722248
VMA21	85	0.0666005
FAM26F	81	-0.164637
PAFAH1B2	81	-0.128463
RPS6KL1	81	-0.0650387
ZNF655	81	0.216161
C15orf38	78	-0.105835
EIF4E1B	78	0.153576
SH2D1A	78	0.321573
FAN1	73	-0.0238612
LOC644714	71	-0.162861
C11orf91	71	0.0398187
KDELR2	56	0.0486883
PCDHGA6	56	0.0825235
SFRP1	54	0.00397585
LYSMD4	47	-0.0744553
WNK3	47	0.103114
SCN3B	41	-0.0511038
KRT6A	38	0.0062214
PAQR8	34	-0.017644
ATP9B	31	0.0887209
GPR37	29	-0.00765113
ANGEL2	24	-0.0536382
CEND1	24	-0.0312177
GCOM1	20	-0.0115593
CLK2	18	0.0601008
PCDHGB1	18	-0.0724671
ARID4B	13	-0.156578
DKK1	13	-0.0313554
ERMN	13	0.105392
SRMS	13	-0.0509729
TNNI3K	11	-0.0460442
KCNG3	9	-0.0773564
C17orf39	8	-0.0143371
DCBLD1	8	0.00292451
LOC653720	8	0.0506049
SCPEP1	8	-0.0174957
TAGLN3	8	0.0357865
RERG	6	-0.0048329
ASAH2B	5	0.0219221
LRRC3	4	-0.0414258
FAM122A	3	-0.00597091
PRKG1	3	0.053581
OR1N2	2	0.0338032
PDE3A	2	0.0194645
SRPX	2	-0.00500354
COPS7B	1	-0.000698941
